# Supplementary material for: Silver Nanoparticle-Based Combinations with Antimicrobial Agents against Antimicrobial-Resistant Clinical Isolates
Source: Antibiotics (Basel). 2022 Sep 8;11(9):1219. doi: 10.3390/antibiotics11091219 (PMC9495250; doi:10.3390/antibiotics11091219)
Supplement: Supplementary file 1 [file antibiotics-11-01219-s001.zip]

Archive with 1 entries (1 files):
- antibiotics-1876320-supplementary.pdf
